# Supplementary material for: Association of gut microbiome and metabolites with onset and treatment response of patients with pemphigus vulgaris
Source: Front Immunol. 2023 Apr 14;14:1114586. doi: 10.3389/fimmu.2023.1114586 (PMC10140300; doi:10.3389/fimmu.2023.1114586)
Supplement: Supplementary Table 1 — Clinical information for all samples. [file Table_1.xlsx]

## Sheet: Sheet1
Supplementary Table 1 Clinical information for all samples.
Sample ID	Clinical data
	State (1:PV,0:healthy control)	Sampling after 1 month glucocorticoid therapy (1:yes, 0：no)	Sex (1:male, 0:female)	Age (yrs)	BMI (kg/m2)	Mucosa affected (1:yes, 0：no)	Skin affected (1:yes, 0：no)	PDAI	PDAI after 1 month glucocorticoid therapy	PDAI improvement rates (%)	State (1:treatment-effective,0:treatment-resistant)	anti-Dsg1 antibody (μ/mL)	anti-Dsg3 antibody (μ/mL)
001	1	1	0	58	18.4911	1	1	32	10	68.75	1	107.59	122.76
002	1	0	1	41	19.257	1	1	11	8	27.27	0	12.23	114.07
003	1	1	1	42	26.9111	1	1	25	4	84.00	1	75.65	109.13
004	1	0	1	53	21.4844	1	1	22	NA	NA	NA	113.63	167.47
005	1	0	0	50	18.4911	1	1	66	23	65.15	1	93.66	195.64
006	1	1	1	35	25.8645	1	1	23	13	43.48	0	102.28	88.08
007	1	0	0	52	28.0404	1	1	6	0	100	1	170.87	95.78
009	1	0	0	65	27.5312	0	1	22	NA	NA	NA	240.65	5.99
012	1	0	1	55	21.7738	1	1	NA	NA	NA	NA	55.2	50.08
020	1	1	1	45	20.7612	1	1	40	21	47.5	0	146.61	196.92
021	1	0	0	54	21.9388	1	1	20	NA	NA	NA	1.06	188.7
027	1	1	0	40	17.5781	1	1	51	9	82.35	1	43.14	262.53
028	1	1	0	43	22.3133	1	1	12	2	83.33	1	93.28	64.61
030	1	0	0	47	20.8117	1	1	3	0	100	1	15.18	4.71
031	1	1	1	48	25.3515	1	1	37	11	70.27	1	135.44	189.27
033	1	0	0	42	22.151	1	1	2	0	100	1	46.94	17.86
039	1	1	1	53	19.8347	1	1	24	14	41.67	0	120.04	142.07
040	1	0	0	66	20.8117	1	1	42	6	85.71	1	92.52	193.97
042	1	0	1	66	20.202	1	1	NA	NA	NA	NA	52.17	178.2
044	1	0	1	37	27.6361	1	1	28	2	92.86	1	208.96	156.1
047	1	0	1	40	25.0341	1	1	6	6	0	0	155.94	84.47
052	1	1	1	63	20.202	1	1	17	16	5.88	0	90.22	128.99
059	1	1	0	32	22.0317	1	1	9	1	88.89	1	42.54	166.51
060	1	1	1	44	23.4375	1	1	15	7	53.33	1	164.92	135.3
065	1	1	0	64	19.2277	0	1	7	1	85.71	1	236.76	41.99
067	1	0	0	19	18.75	1	1	20	13	35.00	0	124.47	128.56
069	1	1	0	29	20.1348	1	0	7	8	-14.29	0	35.9	223.37
070	1	0	0	42	22.0386	1	1	40	21	47.50	0	144.82	151.07
078	1	1	1	44	20.8117	1	1	11	1	90.91	1	112.72	114.22
082	1	1	0	45	23.4952	1	1	2	0	100	1	105.6	0.7
084	1	1	0	46	27.3438	1	1	14	1	92.86	1	111.57	5.52
087	1	0	0	63	17.0874	1	1	3	1	66.67	1	151.52	3.22
089	1	1	1	63	22.8571	1	1	28	28	0	0	164.54	59.31
090	1	0	0	43	25.4767	1	1	4	NA	NA	NA	48.85	138.26
094	1	1	0	30	20.5457	1	1	20	17	15.00	0	225.88	156.97
103	1	0	0	46	27.3438	0	1	29	8	72.41	1	195.32	43.71
104	1	0	1	31	26.5731	1	1	5	NA	NA	NA	234.66	128.96
105	1	0	1	62	22.3435	1	1	10	5	50.00	1	161.46	103.45
106	1	0	1	59	20.202	0	1	19	20	-5.26	0	151.79	0.56
108	1	0	1	41	22.5981	1	1	5	0	100	1	0.5	124.19
111	1	0	0	71	22.2222	1	1	29	6	79.31	1	29	191.42
113	1	0	1	31	26.9896	1	1	NA	NA	NA	NA	171.81	179.45
115	1	0	1	48	22.4913	1	1	28	NA	NA	NA	178.6	99.18
116	1	0	0	31	20.202	0	1	22	NA	NA	NA	58.28	186.46
120	1	0	0	55	24.6548	1	0	24	NA	NA	NA	2.24	79.88
123	1	1	1	25	23.5078	1	1	14	1	92.86	1	66.3	67.19
124	1	0	1	54	23.6614	1	1	20	34	-70.00	0	127.77	155.64
125	1	1	0	44	23.4221	1	0	8	7	12.50	0	110.2	178.58
127	1	1	1	47	25.8478	1	1	12	1	91.67	1	75.18	133.8
129	1	0	0	76	21.3333	1	1	26	NA	NA	NA	123.84	184.74
133	1	0	1	55	26.8923	0	1	40	26	35.00	0	141.06	181.12
134	1	0	0	33	21.2585	1	1	6	1	83.33	1	31.27	115.25
135	1	0	0	60	19.0443	0	1	38	10	73.68	1	149.08	166.2
139	1	0	0	36	22.0317	1	1	3	1	66.67	1	19.48	174.92
140	1	0	0	64	23.3091	1	1	16	0	100	1	193.96	136.38
170	1	0	0	30	20	1	1	35	14	60.00	1	165.8	128.85
171	1	0	0	37	24.977	1	1	6	4	33.33	0	56.47	53.33
172	1	0	1	68	21.7738	1	1	23	20	13.04	0	201.98	196.6
173	1	0	1	49	22.4913	1	1	5	1	80.00	1	19.44	160.21
185	1	0	0	31	20.202	1	1	53	12	77.36	1	22.08	175.5
041	0	NA	1	31	27.0416	NA	NA	NA	NA	NA	NA	NA	NA
043	0	NA	1	31	26.5731	NA	NA	NA	NA	NA	NA	NA	NA
045	0	NA	0	31	21.4844	NA	NA	NA	NA	NA	NA	NA	NA
048	0	NA	0	39	24.7676	NA	NA	NA	NA	NA	NA	NA	NA
049	0	NA	0	66	21.3675	NA	NA	NA	NA	NA	NA	NA	NA
056	0	NA	0	35	26.0262	NA	NA	NA	NA	NA	NA	NA	NA
066	0	NA	1	70	22.7615	NA	NA	NA	NA	NA	NA	NA	NA
068	0	NA	0	44	24.0346	NA	NA	NA	NA	NA	NA	NA	NA
073	0	NA	1	39	24.4141	NA	NA	NA	NA	NA	NA	NA	NA
076	0	NA	0	49	24.8889	NA	NA	NA	NA	NA	NA	NA	NA
079	0	NA	0	47	19.563	NA	NA	NA	NA	NA	NA	NA	NA
088	0	NA	0	66	32.4619	NA	NA	NA	NA	NA	NA	NA	NA
121	0	NA	1	55	19.5312	NA	NA	NA	NA	NA	NA	NA	NA
130	0	NA	1	18	18.3655	NA	NA	NA	NA	NA	NA	NA	NA
180	0	NA	1	28	22.2222	NA	NA	NA	NA	NA	NA	NA	NA
181	0	NA	1	26	20.2812	NA	NA	NA	NA	NA	NA	NA	NA
182	0	NA	1	28	22.4913	NA	NA	NA	NA	NA	NA	NA	NA
183	0	NA	0	45	22.8928	NA	NA	NA	NA	NA	NA	NA	NA
184	0	NA	1	31	24.2215	NA	NA	NA	NA	NA	NA	NA	NA

## Sheet: Sheet2
	PV (n=60)	Healthy controls (n=19)	P-value
Sex
Female, n(%)	33 (55.00)	9 (47.37)	0.75
Male, n(%)	27 (45.00)	10 (52.63)
Age, years, mean(S.D.)	47.38 (12.82)	41.00 (14.81)	0.1
BMI, kg/m2, mean(S.D.)	22.52 (2.81)	23.44 (3.28)	0.28
Mocosa affected
Yes, n(%)	53 (88.33)	\	\
No, n(%)	7 (11.67)
Skin affected
Yes, n(%)	57 (95.00)	\	\
No, n(%)	3 (5.00)
PDAI
Before treatment, mean(S.D.)	20.09 (14.43)	\	\
After treatment, mean(S.D.)	8.65 (8.67)	\
Anti-Dsg1, μ/mL, mean(S.D.)	108.85 (66.56)	\	\
Anti-Dsg3, μ/mL,mean(S.D.)	123.80 (63.72)	\	\

## Sheet: Sheet3
	PV	Matched family members	P-value
Sex, male, n (%)	8 (44.44)	10 (52.63)	0.87
Age, years, mean(S.D.)	44.56 (17.74)	41.00 (14.81)	0.51
BMI, kg/m2, mean(S.D.)	21.95 (3.06)	23.44 (3.28)	0.16
